# Supplementary material for: Taphonomy and taxonomy of a juvenile lambeosaurine (Ornithischia: Hadrosauridae) bonebed from the late Campanian Wapiti Formation of northwestern Alberta, Canada
Source: PeerJ. 2021 May 4;9:e11290. doi: 10.7717/peerj.11290 (PMC8103918; doi:10.7717/peerj.11290)
Supplement: Supplemental Information 4 — Includes specimens accessioned from the Royal Tyrrell Museum of Palaeonotogy and the University of Alberta. [file peerj-09-11290-s004.xlsx]

## Sheet: Meta data
Identification							Quarry Data			Assemblage data						Bone modification data
Institution of collection	Field number	Specimen ID	Specimen identification	Order	Family	Subfamily	Grid number	Quarry grid square	Orientation (° from north)	Identifiable specimens (NISP)	Prepared specimens (NPSP)	Specimen length	dorsal/ventral	posterior/anterior	Voorhies group	Weathering stage	Abrasion stage	Parallel striae	Complete	Fracture style	Toothmarks
PJC		2017.1.23	Distal femur	ornithischia	hadrosauridae					1	1	187	ventral	posterior	3	1	0	0	0	transverse	0
PJC		2017.1.1.25	Proximal scapula?	ornithischia	hadrosauridae					1	1		dorsal	anterior	2	2	1	0	0	transverse	0
PJC		2017.1.42	Unidentified fragment	ornithischia	hadrosauridae					0	1								0		0
PJC		2017.1.26	Distal tibia	ornithischia	hadrosauridae					1	1	254	ventral	posterior	3	2	1	0	0	transverse	0
PJC		2017.1.32	Unidentified fragment	ornithischia	hadrosauridae					0	1					0	0	0	0	transverse	0
PJC		2017.1.31	Unidentified fragment	ornithischia	hadrosauridae					0	1							0	0	spiral	0
PJC		2017.1.30	femur shaft	ornithischia	hadrosauridae					1	1		ventral	anterior	3	1	1	0	0	transverse	0
PJC		2017.1.28	Unidentified limb fragment	ornithischia	hadrosauridae					0	1				3	1	0	0	0	transverse	0
PJC		2017.1.29	Unidentified fragments in concretion	ornithischia	hadrosauridae					0	1								0		0
PJC		2017.1.27	limb shaft	ornithischia	hadrosauridae					1	1		ventral	anterior	3	2	0	0	0	transverse	0
PJC		2017.1.33	Proximal left ulna	ornithischia	hadrosauridae					1	1	102	ventral	anterior	3	1	1	0	0	transverse	0
PJC		2017.1.35	Proximal right humerus	ornithischia	hadrosauridae					1	1	69	ventral	anterior	3	1	1	0	0	mixed	0
PJC		2017.1.37	Unidentified fragment	ornithischia	hadrosauridae					0	1					2	0	0	0	transverse	0
PJC		2017.1.38	Distal end of neural spine	ornithischia	hadrosauridae					1	1		dorsal		1			0	0	transverse	0
PJC		2017.1.36	Left quadrate condyle	ornithischia	hadrosauridae					1	1	58	dorsal	anterior	1	0	0	0	0	transverse	0
PJC		2017.1.39	Unidentified fragment	ornithischia	hadrosauridae					0	1					2	0	0	0	transverse	0
PJC		2017.1.40	Transverse process	ornithischia	hadrosauridae					1	1		dorsal		1	2	0	0	0	transverse	0
PJC		2017.1.41	Rib fragment	ornithischia	hadrosauridae					1	1		dorsal	posterior	1	1	0	0	0	transverse	0
PJC		2017.1.43	Unidentified fragment	ornithischia	hadrosauridae					0	1					2	0	0	0	transverse	0
PJC		2017.1.44	Right partial maxilla	ornithischia	hadrosauridae					1	1	136	dorsal	anterior	2	0	0	0	0	transverse	0
PJC		2017.1.46	Posterior end of right dentary	ornithischia	hadrosauridae					1	1	41	dorsal	anterior	2	2	1	0	0	transverse	0
PJC		2017.1.45	Unidentified fragment	ornithischia	hadrosauridae					0	1					2	1	0	0	transverse	0
PJC		2017.1.56	Various fragments	ornithischia	hadrosauridae					0	1								0	NA	0
PJC		2017.1.57	Unidentified fragment	ornithischia	hadrosauridae					0	1					2	2	0	0	NA	0
PJC		2017.1.47	Unidentified fragment	ornithischia	hadrosauridae					0	1					2	0	0	0	transverse	0
PJC		DWL.2018.009	Unidentified limb fragment	ornithischia	hadrosauridae					0	1				3				0	NA	0
PJC		DWL.2018.006	Right dentary	ornithischia	hadrosauridae					1	1	122	dorsal	anterior	2				0	NA	0
PJC		DWL.2018.10	Proximal left ulna	ornithischia	hadrosauridae					1	1		ventral	anterior	3				0	NA	0
PJC		DWL.2018.011	Proximal right ulna	ornithischia	hadrosauridae					1	1	100	ventral	anterior	3				0	NA	0
PJC		DWL.2018.12	Unidentified fragment	ornithischia	hadrosauridae					0	1								0	NA	0
PJC		DWL.2018.008	Distal right tibia	ornithischia	hadrosauridae					1	1	151	ventral	posterior	3				0	NA	0
PJC		DWL.2018.7	Distal femur	ornithischia	hadrosauridae					1	1		ventral	posterior	3				0	NA	0
PJC		DWL.2018.013	supraacetabular process (pathology)	ornithischia	hadrosauridae					1	1	119	dorsal	posterior	2	1	0	0	0	transverse	0
UALVP	BADP.2018.0726.01	UALVP59880	Rib fragment	ornithischia	hadrosauridae					1	1		dorsal	anterior	1	0	0	0	0	mixed	1
UALVP	BADP.2018.0726.02		Proximal left metatarsal III	ornithischia	hadrosauridae					1	0		ventral	posterior	2				0	NA	0
UALVP	BADP.2018.0726.03		Tooth	ornithischia	hadrosauridae					1	0		dorsal	anterior					1	complete	0
UALVP	BADP.2018.0726.05a	UALVP59881b	Right maxilla w/ teeth	ornithischia	hadrosauridae	lambeosaurinae	0	G-1	6	1	1	136	dorsal	anterior	2	0	0	1	0	transverse	0
UALVP	BADP.2018.0726.05b	UALVP59881a	Transverse process	ornithischia	hadrosauridae		1	G-1		1	1	51	dorsal		1	0	0	0	0	transverse	0
UALVP	BADP.2018.0727.01		Caudal centrum	ornithischia	hadrosauridae		5	E1		1	0		dorsal	posterior	1				1	complete	0
UALVP	BADP.2018.0727.02		Limb end	ornithischia	hadrosauridae		1	E1	306	0	0	61	ventral		3				0	NA	0
UALVP	BADP.2018.0727.03		possible distal metarsal III left	ornithischia	hadrosauridae		3	E1	285	1	0	25	ventral	posterior	2				0	NA	0
UALVP	BADP.2018.0727.04		Pedal phalanx	ornithischia	hadrosauridae		1	C1	265	1	0	105	ventral	posterior	1				1	complete	0
UALVP	BADP.2018.0728.01	UALVP59882	Unknown frags	ornithischia	hadrosauridae		2	F1-1	253	0	1	44				1	0	0	0	transverse	0
UALVP	BADP.2018.0728.02		Neural arch pedicel	ornithischia	hadrosauridae		1	F-1		1	0	30	dorsal		1				1	complete	0
UALVP	BADP.2018.0728.03		Metacarpal?	ornithischia	hadrosauridae		6	E1	9	1	0	70	ventral	anterior	2				1	complete	0
UALVP	BADP.2018.0728.04		Metatarsal ?	ornithischia	hadrosauridae		1	H-1	276	1	0	43	ventral	posterior	2				1	complete	0
UALVP	BADP.2018.0728.05		Limb end?	ornithischia	hadrosauridae		2	H-1		0	0	140	ventral		3				0	NA	0
UALVP	BADP.2018.0729.01		Cervical centrum	ornithischia	hadrosauridae		5	G1	102	1	0	50	dorsal	anterior	1				1	complete	0
UALVP	BADP.2018.0729.02		Rib	ornithischia	hadrosauridae		7	G1	49	1	0		dorsal	anterior	1				0	NA	0
UALVP	BADP.2018.0729.03		Long bone fragment?	ornithischia	hadrosauridae		6	G-1		0	0								0	NA	0
UALVP	BADP.2018.0729.04		Centrum fragment?	ornithischia	hadrosauridae					1	0		dorsal		1				0	NA	0
UALVP	BADP.2018.0729.05		Rib?	ornithischia	hadrosauridae		3	C1	72	1	0	175	dorsal	anterior	1				0	NA	0
UALVP	BADP.2018.0729.06		Femur, left	ornithischia	hadrosauridae		1	G1	44	1	0		ventral	posterior	3				0	NA	0
UALVP	BADP.2018.0729.07a		Vertebra	ornithischia	hadrosauridae		2	G-1	100	1	0	55	dorsal		1				0	NA	0
UALVP	BADP.2018.0729.07b		sacrum?	ornithischia	hadrosauridae		3	G-1	103	1	0	110	dorsal	posterior	1				0	NA	0
UALVP	BADP.2018.0729.07c		fibula	ornithischia	hadrosauridae		4	G-1	43	1	0	350	ventral	posterior	3				0	NA	0
UALVP	BADP.2018.0729.08		Tibia	ornithischia	hadrosauridae		2	E1	339	1	0	510	ventral	posterior	3				1	complete	0
UALVP	BADP.2018.0729.09a		Right humerus	ornithischia	hadrosauridae		3	B1	138	1	0		ventral	anterior	3				0	NA	0
UALVP	BADP.2018.0729.09b		Rib head	ornithischia	hadrosauridae			B1											0	NA	0
UALVP	BADP.2018.0729.10a		neural spine	ornithischia	hadrosauridae		3	B1		1	0		dorsal		1				0	NA	0
UALVP	BADP.2018.0729.10b		neural spine	ornithischia	hadrosauridae		4	F-1		1	0		dorsal		1				0	NA	0
UALVP	BADP.2018.0729.10c		neural arch	ornithischia	hadrosauridae		5	F-1		1	0		dorsal		1				0	NA	0
UALVP	BADP.2018.0729.10d		sacrum?	ornithischia	hadrosauridae		6	F-1		1	0		dorsal	posterior	1				0	NA	0
UALVP	BADP.2018.0729.11		Metatarsal IV	ornithischia	hadrosauridae		2	C1	22	1	0	210	ventral	posterior	2				1	complete	0
UALVP	BADP.2018.0729.12		Rib?	ornithischia	hadrosauridae		4	C1	335	1	0	330	dorsal	anterior	1				0	NA	0
UALVP	BADP.2018.0730.01		Neural spine	ornithischia	hadrosauridae		5	C1	110	1	0	95	dorsal		1				1	complete	0
UALVP	BADP.2018.0730.02	UALVP59883	Ilium fragment	ornithischia	hadrosauridae		6	C1	20	1	1	122	dorsal	posterior	2	1	1	1	0	transverse	0
UALVP	BADP.2018.0730.03		Sacrum?	ornithischia	hadrosauridae		1	F1		1	0		dorsal	posterior	2				0	NA	0
UALVP	BADP.2018.0730.04		End of small bone?	ornithischia	hadrosauridae		7	E1		0	0	10							0	NA	0
UALVP	BADP.2018.0730.05		Rib frag?/long bone?	ornithischia	hadrosauridae		2	B1	19	0	0	370							0	NA	0
UALVP	BADP.2018.0730.06		Pubis	ornithischia	hadrosauridae		3	G1	160	1	0	227	dorsal	posterior	2				0	NA	0
UALVP	BADP.2018.0730.07		Concretion w/ bone	ornithischia	hadrosauridae		4	E1	344	0	0	270							0	NA	0
UALVP	BADP.2018.0730.08		Concretion w/ bone	ornithischia	hadrosauridae		2	F1		0	0	136							0	NA	0
UALVP	BADP.2018.0730.09	UALVP59884	Fragment	ornithischia	hadrosauridae					0	1					0	0	0	0	transverse	0
UALVP	BADP.2018.0730.10		Radius	ornithischia	hadrosauridae		4	G1	54	1	0	256	ventral	anterior	3				1	complete	0
UALVP	BADP.2018.0731.01	UALVP59885	Pubis fragment	ornithischia	hadrosauridae		3	H-1		1	1	49	dorsal	posterior	2	0	0	0	0	transverse	0
UALVP	BADP.2018.0731.02		Partial neural arch	ornithischia	hadrosauridae		6	G1		1	0		dorsal		1				0	NA	0
UALVP	BADP.2018.0731.03		Partial long bone	ornithischia	hadrosauridae		5	G1	94	0	0	146							0	NA	0
UALVP	BADP.2018.0731.04		Tibia	ornithischia	hadrosauridae		4	B1	25	1	0		ventral	posterior	3				0	NA	0
UALVP	BADP.2018.0731.05		Pelvic fragment?	ornithischia	hadrosauridae					1	0		dorsal	posterior	2				0	NA	0
UALVP	BADP.2018.0731.06		Distal left humerus	ornithischia	hadrosauridae		3	F1	20	1	1	95	ventral	anterior	3	0	0	0	0	transverse	0
UALVP	BADP.2018.0731.07		Neural arch?	ornithischia	hadrosauridae		1	A1		1	0		dorsal		1				0	NA	0
UALVP	BADP.2018.0731.09		Rib	ornithischia	hadrosauridae		5	B1	46	1	0	254	dorsal	anterior	1				0	NA	0
UALVP	BADP.2018.0731.10		Left Metatarsal III	ornithischia	hadrosauridae		2	H1	154	1	0	205	ventral	posterior	2	0	0	0	0	spiral	0
UALVP	BADP.2018.0731.11		Posterior cervical vertebra	ornithischia	hadrosauridae		5	F1		1	0		dorsal		1				0	NA	0
UALVP	BADP.2018.0731.12		Fibula?	ornithischia	hadrosauridae		1	H1	22	1	0	280	ventral	posterior	3				0	NA	0
UALVP	BADP.2018.0801.01		Sacral	ornithischia	hadrosauridae		7	G1		1	0		dorsal	posterior	2				0	NA	0
UALVP	BADP.2018.0801.02	UALVP59886	Tyrannosaur tooth	saurischia	tyrannosauridae		1	J1		1	1	47						0	0	NA	0
UALVP	BADP.2018.0801.03		Rib head?	ornithischia	hadrosauridae		2	A1	111	1	0		dorsal	anterior	1				0	NA	0
UALVP	BADP.2018.0801.04		Phalanx, IV-I left	ornithischia	hadrosauridae		3	H1	82	1	0	55	ventral	anterior	1				1	complete	0
UALVP	BADP.2018.0801.05	UALVP59887	Articulated teeth	ornithischia	hadrosauridae		8	G1		1	1	39						0	0	NA	0
UALVP	BADP.2018.0801.06a	UALVP59888	Pre-dentary	ornithischia	hadrosauridae		6	F1		1	1	87	dorsal	anterior	1	0	1	0	1	complete	0
UALVP	BADP.2018.0801.06b	UALVP59889	Proximal (left?) ischium	ornithischia	hadrosauridae		7	F1	27	1	1	180	dorsal	posterior	2	0	0	1	0	spiral	1
UALVP	BADP.2018.0803.01		Rib?	ornithischia	hadrosauridae		9	G1	91	1	0	125	dorsal	anterior	1				0	NA	0
UALVP	BADP.2018.0803.02		Frags	ornithischia	hadrosauridae		11	B1	113	0	0								0	NA	0
UALVP	BADP.2018.0803.03		Rib	ornithischia	hadrosauridae		6	H1	101	1	0	160	dorsal	anterior	1				0	NA	0
UALVP	BADP.2018.0803.04		Rib head	ornithischia	hadrosauridae		10	B1	45	1	0	90	dorsal	anterior	1				0	NA	0
UALVP	BADP.2018.0803.05		Left Metatarsal III	ornithischia	hadrosauridae		1	-E1		1	0		ventral	posterior	2	1	0	0	1	complete	0
UALVP	BADP.2018.0803.06		Right Metatarsal III	ornithischia	hadrosauridae		10	G1	9	1	0	250	ventral	posterior	2	0	0	0	0	spiral	0
UALVP	BADP.2018.0803.07		frag	ornithischia	hadrosauridae		3	A1	138	0	0								0	NA	0
UALVP	BADP.2018.0803.08	UALVP59890	Quadratojugal	ornithischia	hadrosauridae		8	H1		1	1	42	dorsal	anterior	1	0	0	0	0	transverse	0
UALVP	BADP.2018.0803.10		Rib head	ornithischia	hadrosauridae		14	B1		1	0		dorsal	anterior	1				0	NA	0
UALVP	BADP.2018.0803.11		Pubis	ornithischia	hadrosauridae		1	I1	54	1	0	190	dorsal	posterior	2				0	NA	0
UALVP	BADP.2018.0803.12	UALVP59891	Thin fragment	ornithischia	hadrosauridae		1	D1		0	1					0	0	0	0	NA	0
UALVP	BADP.2018.0803.13		Preacetabular process	ornithischia	hadrosauridae		2	I-1	93	1	0	240	dorsal	posterior	2				0	NA	0
UALVP	BADP.2018.0803.14		Vertebra	ornithischia	hadrosauridae		4	H1		1	0		dorsal		1				1	complete	0
UALVP	BADP.2018.0803.15		Rib w/ rib head	ornithischia	hadrosauridae		9	B1	116	1	0	230	dorsal	anterior	1				0	NA	0
UALVP	BADP.2018.0803.16		Concretion w/ bone	ornithischia	hadrosauridae		7	B1		0	0								0	NA	0
UALVP	BADP.2018.0803.17		Femur	ornithischia	hadrosauridae		8	E1	43	1	0		ventral	posterior	3				1	complete	0
UALVP	BADP.2018.0804.01		Sacral vertebra	ornithischia	hadrosauridae		2	J1		1	0		dorsal	posterior	1				1	complete	0
UALVP	BADP.2018.0804.02		Metacarpal	ornithischia	hadrosauridae		3	JI	73	1	0	120	ventral	anterior	2				1	complete	0
UALVP	BADP.2018.0804.03	UALVP59892	Fibula diaphysis	ornithischia	hadrosauridae		1	K-1	0	1	1	167	ventral	posterior	3	0	0	1	0	transverse	0
UALVP	BADP.2018.0804.04		Haemal arch	ornithischia	hadrosauridae		2	D2	122	1	0		dorsal		1				1	complete	0
UALVP	BADP.2018.0804.05	UALVP59893	Unknown fragment	ornithischia	hadrosauridae		15	B1	31	0	1	65				0	0	0	0	transverse	0
UALVP	BADP.2018.0804.06		Centrum	ornithischia	hadrosauridae			K-1		1	0		dorsal		1				1	complete	0
UALVP	BADP.2018.0804.07		Metatarsal possible II	ornithischia	hadrosauridae		13	B1	39	1	0	155	ventral	posterior	2				1	complete	0
UALVP	BADP.2018.0804.08	UALVP59894	Left surangular	ornithischia	hadrosauridae		3	K-1		1	1	84	dorsal	anterior	1	0	0	0	1	complete	0
UALVP	BADP.2018.0804.09		Transverse process?	ornithischia	hadrosauridae		2	D1		1	0		dorsal		1				0	NA	0
UALVP	BADP.2018.0804.10	UALVP59895	Thin fragment	ornithischia	hadrosauridae		3	D1	117	0	1	60				0	0	0	0	spiral	0
UALVP	BADP.2018.0804.11		Pubis? Rib?	ornithischia	hadrosauridae		1	J1	35	0	0	110							0	NA	0
UALVP	BADP.2018.0804.12	UALVP59896	Worn fragment	ornithischia	hadrosauridae		4	D1		0	1					1	1	1	0	transverse	0
UALVP	BADP.2018.0804.13		Left Metatarsal III	ornithischia	hadrosauridae		3	K1	150	1	0		ventral	posterior	2	0	0	0	0	spiral	0
UALVP	BADP.2018.0804.14		Limb end?	ornithischia	hadrosauridae		1	K1		0	0		ventral		3				0	NA	0
UALVP	BADP.2018.0804.15	UALVP59897	rib fragment	ornithischia	hadrosauridae		8	F1	30	1	1	90	dorsal	anterior	1	0	0	1	0	spiral	0
UALVP	BADP.2018.0804.16		Rib head?	ornithischia	hadrosauridae		7	H1		1	0		dorsal	anterior	1				0	NA	0
UALVP	BADP.2018.0804.17	UALVP59898	Left dentary	ornithischia	hadrosauridae		11	G1	5	1	1	188	dorsal	anterior	2	0	0	0	0	mixed	0
UALVP	BADP.2018.0804.18	UALVP59899	Hadrosaur tooth	ornithischia	hadrosauridae		22	G1		1	1	20						0	1	complete	0
UALVP	BADP.2018.0804.19		Hadrosaur tooth	ornithischia	hadrosauridae		23	G1		1	0	20							1	complete	0
UALVP	BADP.2018.0804.20		Ischium	ornithischia	hadrosauridae		12	G1	136	1	0	420	dorsal	posterior	2				0	NA	0
UALVP	BADP.2018.0804.21		Limb bone ?	ornithischia	hadrosauridae		2	K-1	162	0	0		ventral		3				0	NA	0
UALVP	BADP.2018.0805.01		Centrum	ornithischia	hadrosauridae		4	J1		1	0		dorsal		1				1	complete	0
UALVP	BADP.2018.0805.02		Centrum	ornithischia	hadrosauridae		10	E1		1	0	40	dorsal		1				1	complete	0
UALVP	BADP.2018.0805.03		Rib	ornithischia	hadrosauridae		16	B1	45	1	0	310	dorsal	anterior	1				0	NA	0
UALVP	BADP.2018.0805.04		Concretion w/ bone	ornithischia	hadrosauridae		12	B1	58	0	0	410							0	NA	0
UALVP	BADP.2018.0805.05	UALVP59900	Left Dentary	ornithischia	hadrosauridae	lambeosaurinae	4	K1	4	1	1	208	dorsal	anterior	2	0	0	0	1	NA	0
UALVP	BADP.2018.0805.06a		ilium	ornithischia	hadrosauridae		13	G1	41	1	0	310	dorsal	posterior	2				0	NA	0
UALVP	BADP.2018.0805.06b		vertebra	ornithischia	hadrosauridae		14	G1		1	0		dorsal		1				1	complete	0
UALVP	BADP.2018.0805.06c		rib	ornithischia	hadrosauridae		15	G1	30	1	0		dorsal	anterior	1				0	NA	0
UALVP	BADP.2018.0805.06d		tendon	ornithischia	hadrosauridae		18	G1		1	0			posterior	1				0	NA	0
UALVP	BADP.2018.0805.06e		rib	ornithischia	hadrosauridae		19	G1		1	0		dorsal	anterior	1				0	NA	0
UALVP	BADP.2018.0805.06f		rib head	ornithischia	hadrosauridae		20	G1		1	0		dorsal	anterior	1				0	NA	0
UALVP	BADP.2018.0805.06g		rib head	ornithischia	hadrosauridae		21	G1		1	0		dorsal	anterior	1				0	NA	0
UALVP	BADP.2018.0806.01		Centrum	ornithischia	hadrosauridae		1	G2		1	0	30			1				0	NA	0
UALVP	BADP.2018.0806.02		Rib section	ornithischia	hadrosauridae		19	B1	90	1	0	288	dorsal	anterior	1				0	NA	0
UALVP	BADP.2018.0806.03		Ulna	ornithischia	hadrosauridae		18	B1	137	1	0	232	ventral	anterior	3				1	complete	0
UALVP	BADP.2018.0807.01	UALVP59901	Rib fragment	ornithischia	hadrosauridae		6	E2	148	1	1	104	dorsal	anterior	1	1	0	0	0	transverse	0
UALVP	BADP.2018.0807.02	UALVP59902	Left postorbital	ornithischia	hadrosauridae		2	E2	71	1	1	102	dorsal	anterior	1	0	0	0	0	spiral	1
UALVP	BADP.2018.0807.03		Dorsal centrum	ornithischia	hadrosauridae					1	0		dorsal		1				1	complete	0
UALVP	BADP.2018.0807.04		Radius? Fragment	ornithischia	hadrosauridae			-A1		0	0			anterior					0	NA	0
UALVP	BADP.2018.0807.05	UALVP59903	Distal right quadrate	ornithischia	hadrosauridae			-A1		1	1	43	dorsal	anterior	1	0	0	1	0	spiral	0
UALVP	BADP.2018.0807.06	UALVP59904	Unknown fragment	ornithischia	hadrosauridae			-A1		0	1					1	0	0	0	spiral	0
UALVP	BADP.2018.0807.08		Fibula	ornithischia	hadrosauridae		3	I1	71	1	0		ventral	posterior	3				0	NA	0
UALVP	BADP.2018.0807.09		Limb bone fragment	ornithischia	hadrosauridae		20	B1	19	0	0	140	ventral		3				0	NA	0
UALVP	BADP.2018.0807.10		Rib head +fibula? In concretion	ornithischia	hadrosauridae		13	E1	89	0	0	390							0	NA	0
UALVP	BADP.2018.0807.11		Metatarsal	ornithischia	hadrosauridae		1	E2	162	1	0	220	ventral	posterior	2				1	complete	0
UALVP	BADP.2018.0808.01		Proximal tibia?	ornithischia	hadrosauridae			K1		1	0		ventral	posterior	3				0	NA	0
UALVP	BADP.2018.0809.08	UALVP59905	Thin fragment	ornithischia	hadrosauridae		7	E2	0	0	1	110				0	0	0	0	mixed	0
UALVP	BADP.2018.0809.09		Pedal ungual digit II	ornithischia	hadrosauridae		2	-B1	83	1	0	40	ventral	anterior	1				1	complete	0
UALVP	BADP.2018.0809.10		Metacarpal	ornithischia	hadrosauridae		12	C1	146	1	0	110	ventral	anterior	2				1	complete	0
UALVP	BADP.2018.0809.11		Limb end	ornithischia	hadrosauridae		11	C1		0	0		ventral		3				0	NA	0
UALVP	BADP.2018.0809.12	UALVP59906	Rib fragment	ornithischia	hadrosauridae		1	-B1	104	1	1	55	dorsal	anterior	1	0	0	0	0	mixed	0
UALVP	BADP.2018.0809.13		Rib head	ornithischia	hadrosauridae		3	-B1	56	1	0	90	dorsal	anterior	1				0	NA	0
UALVP	BADP.2018.0809.14		Phalanx digit IV	ornithischia	hadrosauridae		1	-D-1		1	0		ventral	anterior	1				1	complete	0
UALVP	BADP.2018.0809.15		Dorsal neural arch	ornithischia	hadrosauridae		4	-B1		1	0		dorsal		1				1	complete	0
UALVP	BADP.2018.0809.16		Fibula	ornithischia	hadrosauridae		5	D1	114	1	0		ventral	posterior	3				0	NA	0
UALVP	BADP.2018.0809.17		Right humerus	ornithischia	hadrosauridae		10	C1	102	1	1		ventral	anterior	3	0	0	0	1	complete	0
UALVP	BADP.2018.0809.18		Unknown bone in concretion	ornithischia	hadrosauridae			E1		0	0								0	NA	0
UALVP	BADP.2018.0810.01		Unknown blob	ornithischia	hadrosauridae		2	-C1		0	0								0	NA	0
UALVP	BADP.2018.0810.02		Distal ischium?	ornithischia	hadrosauridae		3	-C1	86	1	0	184	dorsal	posterior	2				0	NA	0
UALVP	BADP.2018.0810.03		Left Metatarsal IV	ornithischia	hadrosauridae		7	-B1	149	1	0	190	ventral	posterior	2				1	complete	0
UALVP	BADP.2018.0810.04		Vertebra	ornithischia	hadrosauridae		6	K1		1	0		dorsal		1				1	complete	0
UALVP	BADP.2018.0810.05		Right Metatarsal IV	ornithischia	hadrosauridae		3	-D1	0	1	0	160	ventral	posterior	2	0	0	0	0	spiral	0
UALVP	BADP.2018.0810.06		Limb, hip?	ornithischia	hadrosauridae		8	-B1	109	0	0								0	NA	0
UALVP	BADP.2018.0810.07		Neural arch	ornithischia	hadrosauridae			-D1		1	0		dorsal		1				0	NA	0
UALVP	BADP.2018.0810.08		Fibula	ornithischia	hadrosauridae		1	M-1	41	1	0	300	ventral	posterior	3				0	NA	0
UALVP	BADP.2018.0810.09		Ischium?	ornithischia	hadrosauridae		5	-D1	68	1	0	305	dorsal	posterior	2				0	NA	0
UALVP	BADP.2018.0810.10		Caudal centrum	ornithischia	hadrosauridae		1	-D1		1	0		dorsal	posterior	1				1	complete	0
UALVP	BADP.2018.0810.11		Caudal centrum	ornithischia	hadrosauridae		2	-D1		1	0		dorsal	posterior	1				1	complete	0
UALVP	BADP.2018.0810.12	UALVP59907	Left Dentary	ornithischia	hadrosauridae		4	-D1		1	1	119	dorsal	anterior	2	0	1	1	0	mixed	1
UALVP	BADP.2018.0810.13		Tibia	ornithischia	hadrosauridae		3	D2	100	1	0		ventral	posterior	3				0	NA	0
UALVP	BADP.2018.0811.01	UALVP59909	Curved bone frag	ornithischia	hadrosauridae		2	-E1	19	0	1	52				0	1	0	0	mixed	0
UALVP	BADP.2018.0811.02		Rib?	ornithischia	hadrosauridae		1	-F-1	150	1	0	130	dorsal	anterior	1				0	NA	0
UALVP	BADP.2018.0811.03		Ungual?	ornithischia	hadrosauridae		1	-E1		1	0		ventral		1				1	complete	0
UALVP	BADP.2018.0811.04		Vertebra?	ornithischia	hadrosauridae		10	-B1		1	0		dorsal		1				0	NA	0
UALVP	BADP.2018.0813.04	UALVP59910	Partial cervical neural arch	ornithischia	hadrosauridae		12	-B1	170	1	1	62	dorsal	anterior	1	0	0	0	0	transverse	0
UALVP	BADP.2018.0813.05		Rib head	ornithischia	hadrosauridae		4	-C1	110	1	0	170	dorsal	anterior	1				0	NA	0
UALVP	BADP.2018.0813.02		Possible metatarsal II	ornithischia	hadrosauridae		5	-C1	40	1	0	110	ventral	posterior	2				1	complete	0
UALVP	BADP.2018.0813.06		Anterior dorsal rib	ornithischia	hadrosauridae		3	-E1		1	0		dorsal	anterior	1				0	NA	0
UALVP	BADP.2018.0813.07		Ischium	ornithischia	hadrosauridae		4	-E1	28	1	0	157	dorsal	posterior	2				0	NA	0
UALVP	BADP.2018.0813.08		Chunk of bone	ornithischia	hadrosauridae		1	-F1	22	0	0	101							0	NA	0
UALVP	BADP.2018.0813.09		Fibula	ornithischia	hadrosauridae		3	-F1	116	1	0	97	ventral	posterior	3				0	NA	0
UALVP	BADP.2018.0813.24	UALVP59911	Long bone fragment	ornithischia	hadrosauridae		3	-A1	46	0	1	47				0	0	0	0	spiral	0
UALVP			rib	ornithischia	hadrosauridae		1	I-1	220	1	0	350	dorsal	anterior	1				0	NA	0
UALVP			pubis	ornithischia	hadrosauridae		2	G1	31	1	0		dorsal	posterior	2				0	NA	0
UALVP			fragment	ornithischia	hadrosauridae		7	C1	20	0	0	160							0	NA	0
UALVP			fragment	ornithischia	hadrosauridae		4	F1	40	0	0	75							0	NA	0
UALVP			partial rib	ornithischia	hadrosauridae		8	C1	148	1	0	97	dorsal	anterior	1				0	NA	0
UALVP			partial rib	ornithischia	hadrosauridae		6	B1	26	1	0	102	dorsal	anterior	1				0	NA	0
UALVP			tendon	ornithischia	hadrosauridae		5	H1	112	1	0	70			1				0	NA	0
UALVP			rib	ornithischia	hadrosauridae		1	D2	59	1	0	60	dorsal	anterior	1				0	NA	0
UALVP			rib	ornithischia	hadrosauridae		2	K1		1	0		dorsal	anterior	1				0	NA	0
UALVP			fragment	ornithischia	hadrosauridae		9	D1		0	0								0	NA	0
UALVP			flat bone	ornithischia	hadrosauridae		9	H1		0	0								0	NA	0
UALVP			rib	ornithischia	hadrosauridae		10	H1		1	0		dorsal	anterior	1				0	NA	0
UALVP			rib	ornithischia	hadrosauridae		2	I1	111	1	0	50	dorsal	anterior	1				0	NA	0
UALVP			rib	ornithischia	hadrosauridae		5	K1	40	1	0	120	dorsal	anterior	1				0	NA	0
UALVP			tendon	ornithischia	hadrosauridae		17	B1	78	1	0	100			1				0	NA	0
UALVP			rib	ornithischia	hadrosauridae		11	E1	88	1	0	97	dorsal	anterior	1				0	NA	0
UALVP			rib	ornithischia	hadrosauridae		12	E1	134	1	0	122	dorsal	anterior	1				0	NA	0
UALVP			rib	ornithischia	hadrosauridae		3	E2	129	1	0	68	dorsal	anterior	1				0	NA	0
UALVP			rib	ornithischia	hadrosauridae		4	E2	42	1	0	115	dorsal	anterior	1				0	NA	0
UALVP			rib	ornithischia	hadrosauridae		5	E2	118	1	0	108	dorsal	anterior	1				0	NA	0
UALVP			metatarsal	ornithischia	hadrosauridae		21	B1	54	1	0		ventral	posterior	2				0	NA	0
UALVP			rib	ornithischia	hadrosauridae		9	C1	130	1	0	90	dorsal	anterior	1				0	NA	0
UALVP			broken chunk	ornithischia	hadrosauridae		1	-C1		0	0								0	NA	0
UALVP			ilium?	ornithischia	hadrosauridae		1	-A1	60	1	0	130	dorsal	posterior	2				0	NA	0
UALVP			rib head	ornithischia	hadrosauridae		5	-B1		1	0		dorsal	anterior	1				0	NA	0
UALVP			limb bone	ornithischia	hadrosauridae		6	-B1	75	1	0		ventral		3				0	NA	0
UALVP			fibula	ornithischia	hadrosauridae		9	-B1	111	1	0		ventral	posterior	3				0	NA	0
UALVP			rib	ornithischia	hadrosauridae		1	-E1		1	1		dorsal	anterior	1				0	NA	0
TMP		TMP.1991.137.18	Anterior portion of left lilim	ornithischia	hadrosauridae					1	1	226	dorsal	posterior	2	0	0	0	0	transverse	0
TMP		TMP.1988.94.13	Fibula	ornithischia	hadrosauridae					1	1	72	ventral	posterior	3	0	0	0	0	transverse	0
TMP		TMP.1991.137.19	Fibula	ornithischia	hadrosauridae					1	1	93	ventral	posterior	3	0	0	1	0	transverse	0
TMP		TMP.1988.94.1	Fibula	ornithischia	hadrosauridae					1	1	145	ventral	posterior	3	0	0	0	0	transverse	0
TMP		TMP.1991.137.8	Limb frag	ornithischia	hadrosauridae					0	1	203	ventral	posterior	3	0	0	1	0	transverse	1
TMP		TMP.1988.94.5	Rib/Pubis?	ornithischia	hadrosauridae					0	1	231	dorsal			0	0	1	0	transverse	0
TMP		TMP.1991.137.7	Left Metatarsal III	ornithischia	hadrosauridae					1	1	211	ventral	posterior	2	0	0	1	1	complete	0
TMP		TMP.1991.137.10	Left Metatarsal III	ornithischia	hadrosauridae					1	1	214	ventral	posterior	2	1	0	0	1	complete	0
TMP		TMP.1991.137.17	Fibula	ornithischia	hadrosauridae					1	1	455	ventral	posterior	3	0	0	0	0	mixed	1
TMP		TMP.1995.24.3	Fibula	ornithischia	hadrosauridae					1	1	454	ventral	posterior	3	0	0	1	1	complete	1
TMP		TMP.1988.94.12	Right proximal metatarsal III	ornithischia	hadrosauridae					1	1	60	ventral	posterior	2	0	0	0	0	transverse	0
TMP		TMP.1988.94.4	Phalanx	ornithischia	hadrosauridae					1	1	69	ventral		1	0	0	0	1	complete	0
TMP		TMP.1991.137.9	Left Humerus	ornithischia	hadrosauridae					1	1	220	ventral	anterior	3	0	0	0	0	transverse	0
TMP		TMP.1991.137.5	Right humerus	ornithischia	hadrosauridae					1	1	251	ventral	anterior	3	0	0	1	0	transverse	0
TMP		TMP.1991.137.1	Left humerus	ornithischia	hadrosauridae					1	1	171	ventral	anterior	3	0	0	1	0	mixed	0
TMP		TMP.1991.137.14	Neural Arch	ornithischia	hadrosauridae					1	1	97	dorsal	anterior	1	0	0	1	0	transverse	0
TMP		TMP.1991.137.2	Caudal vertebra (centrum)	ornithischia	hadrosauridae					1	1	37	dorsal	anterior	1	0	0	0	1	complete	0
TMP		TMP.1991.137.11	Vertebra (centrum)	ornithischia	hadrosauridae					1	1	70	dorsal	anterior	1	0	0	0	1	complete	0
TMP		TMP.1991.137.13	Sacral vertebra	ornithischia	hadrosauridae					1	1	76	dorsal	posterior	1	0	0	0	1	complete	0
TMP		TMP.1991.137.12	Vertebra (centrum)	ornithischia	hadrosauridae					1	1	54	dorsal	anterior	1	0	0	1	1	complete	0
TMP		TMP.1988.94.2	Distal right humerus	ornithischia	hadrosauridae					1	1	86	ventral	anterior	2	0	0	1	0	transverse	0
TMP		TMP.1988.94.3	Tibia	ornithischia	hadrosauridae					1	1	137	ventral	posterior	3	0	0	0	0	transverse	0
TMP		TMP.1988.94.7	Femur	ornithischia	hadrosauridae					1	1	181	ventral	posterior	3	0	0	1	0	transverse	0
TMP		TMP.1988.94.8	Distal femur	ornithischia	hadrosauridae					1	1	199	ventral	posterior	3	1	0	0	0	mixed	0
TMP		TMP.1988.94.9	Tibia	ornithischia	hadrosauridae					1	1	167	ventral	posterior	3	1	0	0	0	mixed	0
TMP		TMP.1988.94.10	Tibia	ornithischia	hadrosauridae					1	1	163	ventral	posterior	3	0	0	1	0	transverse	0
TMP		TMP.1988.94.11	Tibia	ornithischia	hadrosauridae					1	1	131	ventral	posterior	3	0	0	0	0	transverse	0
TMP		TMP.1988.94.14	Unknown fragments	ornithischia	hadrosauridae					0	1							0	0	NA	1
TMP		TMP.1991.137.3	Metacarpal	ornithischia	hadrosauridae					1	1	136	ventral	anterior	1	0	0	0	1	complete	0
TMP		TMP.1991.137.4	Rib frag	ornithischia	hadrosauridae					1	1	56	dorsal	anterior	1	0	0	0	0	transverse	0
TMP		TMP.1991.137.15	Unknown frags	ornithischia	hadrosauridae					0	1							0	0	NA	0
TMP		TMP.1988.94.6	Left Humerus	ornithischia	hadrosauridae					1	1	187	ventral	anterior	2	0	0	1	0	transverse	0
TMP		TMP. 1987.056.0042	Hadrosaur tooth	ornithischia	hadrosauridae					1	1							0	1	complete	0
TMP		TMP 1989.090.0002	Bone frags	ornithischia	hadrosauridae					0	1							0	0	NA	0
TMP		TMP. 1987.056.0043	Unknown bone	ornithischia	hadrosauridae					0	1							0	0	NA	0
TMP		TMP. 1987.056.0077	Unknown bone	ornithischia	hadrosauridae					0	1						3	0	0	NA	0
TMP		TMP.1995.24.0001	Distal femur	ornithischia	hadrosauridae					1	1	280	ventral	posterior	3	0	0	1	0	transverse	0
TMP		TMP.1989.90.1	Femur	ornithischia	hadrosauridae					1	1	215	ventral	posterior	3	0	0	1	0	transverse	0
TMP		TMP.1995.024.0002	Tibia	ornithischia	hadrosauridae					1	1	547	ventral	posterior	3	0	0	1	1	complete	0
TMP		TMP.2002.066.0010	Femur	ornithischia	hadrosauridae					1	1		ventral	posterior	3	0	0	1	0	transverse	0
TMP		TMP.1991.137.0006	Femur	ornithischia	hadrosauridae					1	1	376	ventral	posterior	3	0	0	1	0	transverse	0
UALVP	BADP 2019.0722.02		Proximal right humerus	ornithischia	hadrosauridae					1	0		ventral	anterior	3	1	0	0	0	transverse
UALVP	BADP 2019.0722.03		Ulna?	ornithischia	hadrosauridae					1	0		ventral	anterior	3				0	NA
UALVP	BADP 2019.0726.01		Caudal	ornithischia	hadrosauridae					1	0		dorsal	posterior	1				1	complete
UALVP	BADP 2019.0728.01		Ulna?	ornithischia	hadrosauridae		1	C1	162	1	0	175	ventral	anterior	3				1	complete
UALVP	BADP 2019.0728.02		Caudal	ornithischia	hadrosauridae			C1		1	0		dorsal	posterior	1				1	complete
UALVP	BADP 2019.0728.03		Femur?	ornithischia	hadrosauridae		1	D1	130	1	0	280	ventral	posterior	3				0	NA
UALVP	BADP 2019.0729.09		Left pedal phalanx IV-3	ornithischia	hadrosauridae			E2		1	0		ventral	posterior	2				1	complete
UALVP	BADP 2019.0729.10		Rib	ornithischia	hadrosauridae		5	C1	80	1	0	190	dorsal	anterior	1				0	NA
UALVP	BADP 2019.0729.11		centrum and rib	ornithischia	hadrosauridae		4	C1	54	1	1	130	dorsal	anterior	1	0	0	0	0	transverse
UALVP	BADP 2019.0729.12		Rib head	ornithischia	hadrosauridae		3	C1	72	1	0		dorsal	anterior	1				0	NA
UALVP	BADP 2019.0729.13		Femur	ornithischia	hadrosauridae		2	C1	142	1	0	530	ventral	posterior	3				1	complete
UALVP	BADP 2019.0730.02		Rib	ornithischia	hadrosauridae		6	C1	0	1	0		dorsal	anterior	1				0	NA
UALVP	BADP 2019.0730.03a		Ischium and concretion	ornithischia	hadrosauridae		1a	B1	60	1	0		dorsal	posterior	2				0	NA
UALVP	BADP 2019.0730.03b		limb bone	ornithischia	hadrosauridae		1b	B1		0	0		ventral		3				0	NA
UALVP	BADP 2019.0730.03c		limb bone	ornithischia	hadrosauridae		1c	B1		0	0		ventral		3				0	NA
UALVP	BADP 2019.0730.03d		limb bone	ornithischia	hadrosauridae		1d	B1		0	0		ventral		3				0	NA
UALVP	BADP 2019.0730.04		Fibula	ornithischia	hadrosauridae		2	B1	148	1	0		ventral	posterior	3				0	NA
UALVP	BADP 2019.0730.05		neural arch	ornithischia	hadrosauridae		4	B1		1	1		dorsal		1	0	1		0	transverse
UALVP	BADP 2019.0730.18		Pedal phalanx III-3	ornithischia	hadrosauridae		3	B1		1	0		ventral	posterior	2				1	complete
UALVP	BADP 2019.0730.19		Ilium preacetabular	ornithischia	hadrosauridae		1	D2	45	1	1	185	dorsal	posterior	2	0	0	1	0	spiral
UALVP	BADP 2019.0731.01		Metatarsal IV?	ornithischia	hadrosauridae		1	F2	70	1	0	155	ventral	posterior	2				1	complete
UALVP	BADP 2019.0731.02		Right humerus	ornithischia	hadrosauridae		2	E2		1	1		ventral	posterior	2	0	0	1	0	mixed
UALVP	BADP 2019.0731.03		Metatarsal	ornithischia	hadrosauridae		7	B1	20	1	0	210	ventral	posterior	2				1	complete
UALVP	BADP 2019.0731.04		Rib	ornithischia	hadrosauridae		3	B2		1	0		dorsal	anterior	1				0	NA
UALVP	BADP 2019.0731.05		Concretion with bone	ornithischia	hadrosauridae		5	B1		0	0								0	NA
UALVP	BADP 2019.0731.06		Tibia	ornithischia	hadrosauridae		2	C2	130	1	0	440	ventral	posterior	3				0	NA
UALVP	BADP 2019.0731.07		Concretion with bone	ornithischia	hadrosauridae		1	E2		0	0								0	NA
UALVP	BADP 2019.0801.05		Centrum	ornithischia	hadrosauridae		1	-A1		1	0		dorsal		1				1	complete
UALVP	BADP 2019.0801.06a		Humerus right	ornithischia	hadrosauridae		2	B2		1	1		ventral	anterior	3	0	0	1	1	complete	1
UALVP	BADP 2019.0801.06b		Left Metatarsal III	ornithischia	hadrosauridae			B2		1	1		ventral	posterior	2	0	0	0	1	complete
UALVP	BADP 2019.0801.06c		Left premaxilla	ornithischia	hadrosauridae			B2		1	1		dorsal	anterior	1	0	0	0	0	transverse
UALVP	BADP 2019.0801.07a		Unknown frag	ornithischia	hadrosauridae			B2		0	1					0	0	0	0	transverse
UALVP	BADP 2019.0801.07b		Ischium	ornithischia	hadrosauridae		6	B1	45	1	0	230	dorsal	posterior	2				0	NA
UALVP	BADP 2019.0801.08		Fibula	ornithischia	hadrosauridae		8	B1	27	1	1	320	ventral	posterior	3				0	NA
UALVP	BADP 2019.0801.09		Neural arch	ornithischia	hadrosauridae		1	A1	122	1	0	160	dorsal		1				1	complete
UALVP	BADP 2019.0801.10		Ischium	ornithischia	hadrosauridae		4	C2	20	1	0	305	dorsal	posterior	2				0	NA
UALVP	BADP 2019.0801.11		Rib head	ornithischia	hadrosauridae		3	E2		1	0		dorsal	anterior	1				0	NA
UALVP	BADP 2019.0804.10		Pedal phalanx III-1	ornithischia	hadrosauridae		8	C2		1	0		ventral	posterior	2				1	complete
UALVP	BADP 2019.0804.11		Rib	ornithischia	hadrosauridae		5	A1	209	1	0	225	dorsal	anterior	1				0	NA
UALVP	BADP 2019.0804.12		Ischial shaft?	ornithischia	hadrosauridae		9	C2	212	1	0	101	dorsal	posterior	2				0	NA
UALVP	BADP 2019.0804.13		Flat bone, limb bone, rib	ornithischia	hadrosauridae		4	B2		0	0								0	NA
UALVP	BADP 2019.0804.14		Concretion with multiple bones	ornithischia	hadrosauridae		7	C1		0	0								0	NA
UALVP	BADP 2019.0804.15		Long bone?	ornithischia	hadrosauridae		3	A1	5	0	0	487							0	NA
UALVP	BADP 2019.0805.04		Femur	ornithischia	hadrosauridae		4	A1		1	0		ventral	posterior	3				0	NA
UALVP	BADP 2019.0805.05		Concretion with bone	ornithischia	hadrosauridae			-B1		0	0								0	NA
UALVP	BADP 2019.0805.06		Atlantal arch?	ornithischia	hadrosauridae			-B1		1	0		dorsal	anterior	1				0	NA
UALVP	BADP 2019.0805.07		Quadrate	ornithischia	hadrosauridae			-B1		1	1		dorsal	anterior	1	0	0	0	0	spiral
UALVP	BADP 2019.0805.08		Sacral vertebra	ornithischia	hadrosauridae			A1		1	0		dorsal	posterior	1				0	NA
UALVP	BADP 2019.0805.10		Right coronoid process	ornithischia	hadrosauridae		4	E2	10	1	1		dorsal	anterior	2	0	0	1	0	transverse	1
UALVP	BADP 2019.0805.11		Rib	ornithischia	hadrosauridae		2	D2		1	0		dorsal	anterior	1				0	NA
UALVP	BADP 2019.0805.12		Rib head	ornithischia	hadrosauridae		2	-A1		1	0		dorsal	anterior	1				0	NA
UALVP	BADP 2019.0805.13		Right humerus	ornithischia	hadrosauridae		10	C2	95	1	1	235	ventral	anterior	3	0	0	0	0	spiral
UALVP	BADP 2019.0805.14		Rib	ornithischia	hadrosauridae		12	C2		1	0		dorsal	anterior	1				0	NA
UALVP	BADP 2019.0807.01		Rib	ornithischia	hadrosauridae		11	C2	85	1	0	140	dorsal	anterior	1				0	NA
UALVP	BADP 2019.0807.02		Neural spine?	ornithischia	hadrosauridae		14	C2		1	0		dorsal		1				0	NA
UALVP	BADP 2019.0807.03		Vertebral?	ornithischia	hadrosauridae		4	-A1		1	0		dorsal		1				0	NA
UALVP	BADP 2019.0807.04		Tibia and concretion with bone	ornithischia	hadrosauridae		3	-A1		0	0				3				0	NA
UALVP	BADP 2019.0810.11		Bone fragment	ornithischia	hadrosauridae			-A1		0	0								0	NA
UALVP	BADP 2019.0810.12		Vertebral?	ornithischia	hadrosauridae			C2		1	0		dorsal		1				0	NA
UALVP	BADP 2019.0810.13		Concretion with bone	ornithischia	hadrosauridae		5	B2		0	0								0	NA
UALVP	BADP 2019.0811.12		Tibia	ornithischia	hadrosauridae		13	C2	148	1	0	460	ventral	posterior	3				0	NA
UALVP	BADP 2019.0811.13		Left ilium preacetabular	ornithischia	hadrosauridae		15	C2	15	1	1		dorsal	posterior	2	1	1	1	0	transverse
UALVP	BADP 2019.0811.14		long bone frag	ornithischia	hadrosauridae		7	B2	32	0	1	130				0	0	1	0	mixed
UALVP	BADP 2019.0811.15		Metatarsal?	ornithischia	hadrosauridae		1	-A2	350	1	0	190	ventral	posterior	2				1	complete
UALVP	BADP 2019.0811.16		Haemal Arch	ornithischia	hadrosauridae		6	B2	25	1	0		dorsal		1				1	complete
UALVP	BADP 2019.0812.01		Femur	ornithischia	hadrosauridae		5	-A1	4	1	0	530	ventral	posterior	3				1	complete
UALVP	BADP 2019.0812.02		Caudal neural arch	ornithischia	hadrosauridae		8	B2		1	0		dorsal	posterior	1				1	complete
UALVP	BADP 2019.0812.03		Cervical postzygapophysis	ornithischia	hadrosauridae			A2		1	0		dorsal	anterior	1				1	complete
UALVP	BADP 2019.0812.04		Ischium?	ornithischia	hadrosauridae			-A1		1	0		dorsal	posterior	2				0	NA
UALVP	BADP 2019.0812.05		Haemal Arch	ornithischia	hadrosauridae		2	-A2	340	1	0	75	dorsal		1				1	complete
UALVP	BADP 2019.0812.06		Right Metacarpal II	ornithischia	hadrosauridae		2	A2	84	1	0	102	ventral	anterior	2				1	complete
UALVP	BADP 2019.0813.03		Femur	ornithischia	hadrosauridae		1	A2	87	1	0	558	ventral	posterior	3				1	complete
UALVP	BADP 2019.0813.04		Tooth	ornithischia	hadrosauridae		9	B2	70	1	0	20							1	complete
UALVP	BADP 2019.0813.05		Tooth	ornithischia	hadrosauridae			C2		1	0								1	NA
UALVP	BADP 2019.0813.06		Concretion with bone	ornithischia	hadrosauridae		8	A1		0	0								0	NA
UALVP	BADP 2019.0813.07		Assorted bones	ornithischia	hadrosauridae		3	A2	78	0	0	250							0	NA
UALVP	BADP 2019.0814.01		Surangular	ornithischia	hadrosauridae		7	A1	160	1	1	69	dorsal	anterior	1	0	1	1	0	spiral
UALVP	BADP 2019.0814.02		Tibia fragment	ornithischia	hadrosauridae			-A1		1	0		ventral	posterior	3				0	NA
UALVP	BADP 2019.0814.03		Centrum	ornithischia	hadrosauridae		10	A1		1	0		dorsal		1				1	complete
UALVP	BADP 2019.0814.04		Concretion with bone	ornithischia	hadrosauridae		4	A2	1	0	0	160							0	NA
UALVP	BADP 2019.0814.05		Proximal right tibia	ornithischia	hadrosauridae			-A1		1	0		ventral	posterior	3				0	NA
UALVP	BADP 2019.0814.06		Rib?	ornithischia	hadrosauridae		6	A2	130	1	0	140	dorsal	anterior	1				0	NA
UALVP	BADP 2019.0722.01		Assorted bones	ornithischia	hadrosauridae		9	A1		0	0								0	NA
UALVP			Femur?	ornithischia	hadrosauridae					1	0		ventral	posterior	3				0	NA
UALVP			neural arch	ornithischia	hadrosauridae		5	C2		1	0		dorsal	anterior	1				0	NA
UALVP			neural arch	ornithischia	hadrosauridae		6	C2		1	0		dorsal	anterior	1				0	NA
UALVP			rib frag	ornithischia	hadrosauridae		7	C2		1	0		dorsal	anterior	1				0	NA
UALVP			rib	ornithischia	hadrosauridae			-A1	223	1	0	172	dorsal	anterior	1				0	NA
UALVP			rib head	ornithischia	hadrosauridae		3	B2		1	0		dorsal	anterior	1				0	NA
UALVP			rib	ornithischia	hadrosauridae		6	A1	192	1	0	78	dorsal	anterior	1				0	NA

## Sheet: Supplemental info
Institutional Abbreviations:
PJC: Phillip J. Currie Museum, Wembley, AB, Canada
TMP: Royal Tyrrell Museum of Palaeontology, Drumheller, AB, Canada
UALVP: University of Alberta's Laboratory of Vertebrate Palaeontology, Edmonton, AB, Canada
Weathering Stage (Behrensmeyer, 1978; Fiorillo, 1988)
Stage 0: No signs of cracking or flaking on bone. Possible years exposed after death: 0-1
Stage 1: Bone is beginning to show signs of longitudinal cracking. Possible years exposed after death: 0-3
Stage 2: Thin layers of bone flaking, typically associated with longitudinal cracks. Possible years exposed after death: 2-6
Stage 3: Patches of exposed fibrous texture where concentrically layered bone has been removed. Possible years exposed after death: 4-15+
Abrasion Stage (Fiorillo, 1988)
Stage 0: Bone is unabraded, preserving all processes and edges.
Stage 1: Slight abrasion with some rounding of edges.
Stage 2: Moderate abrasion in which edges are well-rounded, and processes may or may not be identifiable.
Stage 3: High level of abrasion, edges extremely rounded, original bone shape is barely recognisable.
Fracture Style
Complete: Bone is preserved in its entirety.
Spiral: Fractures with irregular fracture surfaces preserved from pre-burial.
Transverse: Straight, transverse fractures preserved from post burial.
Mixed: Both transverse and spiral fractures preserved.
Position in body
Dorsal: Elements situated in the axial skeleton (skull, ribs, tail, etc.)
Ventral: Elements situated in the appendicular skeleton (forelimbs, hindlimbs, metapodials, etc.)
Posterior: Elements situated from the hips back (sacrum, hindlimbs, tail, etc.)
Anterior: Elements situated infront of the hips (skull, forelimbs, pectoral girdle, etc.)
